# Supplementary material for: Prognostic Significance of Complete Blood Count-Derived Inflammatory Biomarkers in Patients with Small Cell Neuroendocrine Carcinoma of the Cervix
Source: Curr Oncol. 2025 Nov 21;32(12):654. doi: 10.3390/curroncol32120654 (PMC12731553; doi:10.3390/curroncol32120654)
Supplement: Supplementary file 1 [file curroncol-32-00654-s001.zip]

Archive with 1 entries (1 files):
- curroncol-3858498-supplementary.pdf
